# Supplementary material for: EGFR associated expression profiles vary with breast tumor subtype
Source: BMC Genomics. 2007 Jul 31;8:258. doi: 10.1186/1471-2164-8-258 (PMC2014778; doi:10.1186/1471-2164-8-258)
Supplement: Additional file 5 — Clinical data associated with each tumor sample. [file 1471-2164-8-258-S5.xls]

## Sheet: Sheet1
GEO array names	GEO individual microarray Accession number	Array Name	Age	ER (1=positive; 0=negative)	Node status (1=positive=1 or more nodes+; 0=negative)	Grade	Size (1= <=2cm; 2= >2cm to <=5cm; 3=>5cm; 4=any size with direct extension to chest wall or skin)	RFS event (0=no relapse, 1=relapsed at any site or died of disease)	RFS months	Overall Survival Event (0=alive, 1=DOD or DOC)	Overall suvival months	TREATMENT simplified (nothing=surgery and/or XRT, chemo only, chemo and tam, tam only)	Singe Sample Predictor Subtype (S-SSP Subtype assigned according to Hu et al. 2005)	Target Source 2 (Cy5)	Target source 1 (Cy3)
BR97-0137-Custom	GSM34429	H1AUNC096C										chemo only	Basal-like	Breast Tumor	Stratagene Human Universal Reference that contained 1/10 added MCF7 and ME16C RNAs
UB37	GSM34431	H1A9529-0064C	42	0	1	3	1	0	25	0	25	chemo and tam	HER2+/ER-	Breast Tumor	Stratagene Human Universal Reference that contained 1/10 added MCF7 and ME16C RNAs
020573-BC-Primary	GSM34432	H1A9529-0087C	41	1	1	3	3	1	10	0	22		HER2+/ER-	Breast primary tumor from a patient with an associated brain metastases, which is 020577-BC-Brain-Met(=73)	Stratagene Human Universal Reference that contained 1/10 added MCF7 and ME16C RNAs
PB475	GSM34433	H1A7411-0116-C	50	1	0	2	2	0	2	0	2		Luminal A	Breast Tumor	Stratagene Human Universal Reference that contained 1/10 added MCF7 and ME16C RNAs
BR97-1045	GSM34434	H1A9529-0048C	44	1	1	2	2	0	31	0	31	chemo and tam	Luminal A	Breast Tumor	Stratagene Human Universal Reference that contained 1/10 added MCF7 and ME16C RNAs
PB277	GSM34446	H1A9529-0059C	46	1	1	3	2	0	12	0	12	tam only	Luminal B	Breast Tumor	Stratagene Human Universal Reference that contained 1/10 added MCF7 and ME16C RNAs
PB293	GSM34447	H1A9529-0060C	56	1	0	2	2	0	11	0	11		Luminal B	Breast Tumor	Stratagene Human Universal Reference that contained 1/10 added MCF7 and ME16C RNAs
PB370	GSM34448	H1A9529-0063C	67	1	1	3	2	0	20	0	20	chemo and tam	Luminal A	Breast Tumor	Stratagene Human Universal Reference that contained 1/10 added MCF7 and ME16C RNAs
UB67	GSM34450	H1A9529-0044Na_C	80	0	1	3	1	0	16	0	16	tam only	Basal-like	Breast Tumor	Stratagene Human Universal Reference that contained 1/10 added MCF7 and ME16C RNAs
UB69	GSM34451	H1A7411-0108-C	40	1	0	2	1	0	13	0	13	tam only	Luminal A	Breast Tumor	Stratagene Human Universal Reference that contained 1/10 added MCF7 and ME16C RNAs
UB71	GSM34452	H1A7411-0111-C	60	0	0	3	1	0	7	0	7		Basal-like	Breast Tumor	Stratagene Human Universal Reference that contained 1/10 added MCF7 and ME16C RNAs
030521-BC-Brain-Met	GSM34453	H1A7411-0109-C											HER2+/ER-	Breast tumor metastasis to brain	Stratagene Human Universal Reference that contained 1/10 added MCF7 and ME16C RNAs
BR99-0348	GSM34455	H1A9529-0051C	85	1	0	2	2	0	32	0	32	nothing	Luminal A	Breast Tumor	Stratagene Human Universal Reference that contained 1/10 added MCF7 and ME16C RNAs
PB158	GSM34457	H1A9529-0003C	86	1	0	3	3	0	30	0	30		Luminal B	Breast Tumor	Stratagene Human Universal Reference that contained 1/10 added MCF7 and ME16C RNAs
PB249	GSM34458	H1A9529-0055C	36	1	1	3	1	0	8	0	8		Luminal B	Breast Tumor	Stratagene Human Universal Reference that contained 1/10 added MCF7 and ME16C RNAs
PB255	GSM34459	H1A9529-0056C	56	1	1	3	2	0	4	0	4		Luminal A	Breast Tumor	Stratagene Human Universal Reference that contained 1/10 added MCF7 and ME16C RNAs
PB267	GSM34460	H1A7411-0085-C	44	0	1	3	2	0	20	0	20	chemo only	Basal-like	Breast Tumor	Stratagene Human Universal Reference that contained 1/10 added MCF7 and ME16C RNAs
A1-17-Left-Primary	GSM34473	H1A9529-0094C	64	0	1	3	4	1	2	1	2		Basal-like	Autopsy patient #1 breast primary tumor	Stratagene Human Universal Reference that contained 1/10 added MCF7 and ME16C RNAs
BC00034	GSM34475	H1A9529-0041C_Na	68	0	0	2	1	0	81	0	81	nothing	Luminal A	Breast Tumor	Stratagene Human Universal Reference that contained 1/10 added MCF7 and ME16C RNAs
PB307	GSM34480	H1A9529-0062C	35	1	0	3	3	0	9	0	9		Luminal B	Breast Tumor	Stratagene Human Universal Reference that contained 1/10 added MCF7 and ME16C RNAs
PB311	GSM34481	H1A9529-0044C	48	1	1	3	3	0	14	0	14	chemo and tam	Luminal B	Breast Tumor	Stratagene Human Universal Reference that contained 1/10 added MCF7 and ME16C RNAs
Normal-Breast-3	GSM34482	H1A9529-0095C											normal-like	Normal breast tissue from an individual	Stratagene Human Universal Reference that contained 1/10 added MCF7 and ME16C RNAs
Normal-Breast-7	GSM34483	H1A9529-0053C											normal-like	Normal breast tissue from an individual	Stratagene Human Universal Reference that contained 1/10 added MCF7 and ME16C RNAs
BR01-0349	GSM34486	H1A9529-0047C	37	1	1	3	3	1	3	1	24	chemo and tam	Luminal B	Breast Tumor	Stratagene Human Universal Reference that contained 1/10 added MCF7 and ME16C RNAs
BC00014	GSM34494	H1A9529-0045Na_C	69	0	1	3	4	1	18	1	23	chemo only	Luminal A	Breast Tumor	Stratagene Human Universal Reference that contained 1/10 added MCF7 and ME16C RNAs
BR01-0123	GSM34495	H1A9529-0092C	49	0	1	2	3	1	31	0	41	chemo only	HER2+/ER-	Breast Tumor	Stratagene Human Universal Reference that contained 1/10 added MCF7 and ME16C RNAs
BR01-0246	GSM34496	H1A9529-0093C	36	1	1	2	2	0	31	0	31	chemo and tam	Luminal A	Breast Tumor	Stratagene Human Universal Reference that contained 1/10 added MCF7 and ME16C RNAs
PB314	GSM34497	H1A9529-0045C	51	0	1	3	3	0	21	0	21	chemo only	HER2+/ER-	Breast Tumor	Stratagene Human Universal Reference that contained 1/10 added MCF7 and ME16C RNAs
030432-BC-Brain-Met	GSM34511	H1A9529-042C										nothing	Luminal B	Breast tumor metastasis to brain	Stratagene Human Universal Reference that contained 1/10 added MCF7 and ME16C RNAs
BR00-0344	GSM34519	H1A9529-028C_Na	65	1	1	3	2	1	7	1	30	chemo and tam	HER2+/ER-	Breast Tumor	Stratagene Human Universal Reference that contained 1/10 added MCF7 and ME16C RNAs
BC00041	GSM34534	H1A9529-039C	46	0	0	3	2	1	13	1	29	chemo only	Basal-like	Breast Tumor	Stratagene Human Universal Reference that contained 1/10 added MCF7 and ME16C RNAs
BC00049T	GSM34536	H1A_C_0081	43	0	1	3	2	1	48	0	72	chemo only	Basal-like	Breast Tumor	Stratagene Human Universal Reference that contained 1/10 added MCF7 and ME16C RNAs
BC00066	GSM34537	H1A9529-022-C	43	0	1	3	3	1	18	1	18	chemo and tam	normal-like	Breast Tumor	Stratagene Human Universal Reference that contained 1/10 added MCF7 and ME16C RNAs
BC00070	GSM34538	H1A9529-0096C	38	0	0	2	2	1	22	1	25	chemo and tam	Basal-like	Breast Tumor	Stratagene Human Universal Reference that contained 1/10 added MCF7 and ME16C RNAs
BC00071	GSM34539	H1A9529-0089C	33	0	1	2	2	1	16	1	47	chemo only	HER2+/ER-	Breast Tumor	Stratagene Human Universal Reference that contained 1/10 added MCF7 and ME16C RNAs
BR00-0387	GSM34541	H1A9529-025C_Na	57	1	1	2	4	1	6	0	51	chemo and tam	Luminal A	Breast Tumor	Stratagene Human Universal Reference that contained 1/10 added MCF7 and ME16C RNAs
BR98-0161	GSM34542	H1A9529-0049C	57	0	1	2	2	1	36	1	60	tam only	Luminal B	Breast Tumor	Stratagene Human Universal Reference that contained 1/10 added MCF7 and ME16C RNAs
PB258	GSM34543	H1A9529-0057C	84	1	1	2	2						Luminal A	Breast Tumor, with paired metastasis sample	Stratagene Human Universal Reference that contained 1/10 added MCF7 and ME16C RNAs
PB376	GSM34544	H1A7411-0114-C	50	0	0	3	2	0	15	0	15	chemo only	Basal-like	Breast Tumor	Stratagene Human Universal Reference that contained 1/10 added MCF7 and ME16C RNAs
BR98-0261-Repeat1	GSM34545	H1A9529-0050C										chemo and tam	Basal-like	Breast Tumor	Stratagene Human Universal Reference that contained 1/10 added MCF7 and ME16C RNAs
BR99-0207	GSM34546	H1A7411-0066-C	84	1	1	2	2	0	57	0	57	tam only	Luminal A	Breast Tumor	Stratagene Human Universal Reference that contained 1/10 added MCF7 and ME16C RNAs
Normal-Breast-2	GSM34547	H1A9529-0052C											normal-like	Normal breast tissue from an individual	Stratagene Human Universal Reference that contained 1/10 added MCF7 and ME16C RNAs
UB38	GSM34548	H1A7411-0118-C	50	1	0	1	1	0	20	0	20		Luminal A	Breast Tumor	Stratagene Human Universal Reference that contained 1/10 added MCF7 and ME16C RNAs
PB441	GSM34549	H1A7411-0113-C	83	1	0	2	1	0	9	0	9		Luminal A	Breast Tumor	Stratagene Human Universal Reference that contained 1/10 added MCF7 and ME16C RNAs
UB58	GSM34550	H1A9529-0046C	58	1	1	2	1	0	19	0	19	chemo and tam	Luminal A	Breast Tumor	Stratagene Human Universal Reference that contained 1/10 added MCF7 and ME16C RNAs
UB61	GSM34553	H1A9529-0065C	51	1	1	2	2	0	19	0	19	chemo and tam	Luminal A	Breast Tumor	Stratagene Human Universal Reference that contained 1/10 added MCF7 and ME16C RNAs
BR00-0365	GSM34554	H1A_013Na_C	43	1	1	3	4	0	22	0	22	chemo and tam	Luminal B	Breast Tumor	Stratagene Human Universal Reference that contained 1/10 added MCF7 and ME16C RNAs
BC00024T	GSM34559	H1A_C_0077	68	0	1	3	3	1	3	1	3	nothing	Basal-like	Breast Tumor	Stratagene Human Universal Reference that contained 1/10 added MCF7 and ME16C RNAs
BC00052-post-chemo	GSM34560	H1A9529-040C	47	0	1	3	2	1	14	1	18	chemo only	HER2+/ER-	Breast Tumor, chemotherapy treated	Stratagene Human Universal Reference that contained 1/10 added MCF7 and ME16C RNAs
PB184	GSM34562	H1A7411-0084-C	50	1	0	3	1	0	29	0	29		Basal-like	Breast Tumor	Stratagene Human Universal Reference that contained 1/10 added MCF7 and ME16C RNAs
BC00051	GSM34563	H1A9529-0040C_Na	51	0	0	2	2	0	68	0	68	chemo only	HER2+/ER-	Breast Tumor	Stratagene Human Universal Reference that contained 1/10 added MCF7 and ME16C RNAs
PB297	GSM34565	H1A9529-0061C	55	0	0	3	2	0	18	0	18		Basal-like	Breast Tumor	Stratagene Human Universal Reference that contained 1/10 added MCF7 and ME16C RNAs
UB55	GSM34567	H1A7411-0120-C	58	1	0	1	1	0	22	0	22	nothing	Luminal A	Breast Tumor	Stratagene Human Universal Reference that contained 1/10 added MCF7 and ME16C RNAs
HCI02-235	GSM50135	H1A9529-0054C	57	0	0	3	2						Basal-like	Breast Tumor	Stratagene Human Universal Reference that contained 1/10 added MCF7 and ME16C RNAs
MB75	GSM50137	H1A9529-0057Na_C	53	1	0	3	2	0	20	0	20	chemo and tam	Luminal A	Breast Tumor	Stratagene Human Universal Reference that contained 1/10 added MCF7 and ME16C RNAs
MB76	GSM50138	H1A9529-0107Na_C	57	1	0	2	2	0	22	0	22	chemo and tam	Luminal A	Breast Tumor	Stratagene Human Universal Reference that contained 1/10 added MCF7 and ME16C RNAs
PB244	GSM50149	H1A9529_0029_C	38	0	0	3	1	0	24	0	24		Basal-like	Breast Tumor	Stratagene Human Universal Reference that contained 1/10 added MCF7 and ME16C RNAs
9830-000060B	GSM52885	H1AUNC-1012-C	79	1	0	2	2	0	53	0	53	tam only	Luminal A	Breast Tumor	Stratagene Human Universal Reference that contained 1/10 added MCF7 and ME16C RNAs
9830-000094B	GSM52886	H1AUNC-0995-C	62	1	0	2	1	0	54	0	54	nothing	Luminal A	Breast Tumor	Stratagene Human Universal Reference that contained 1/10 added MCF7 and ME16C RNAs
9830-000248B	GSM52887	H1AUNC-0997-C	37	1	1	3	1	0	48	0	48	chemo and tam	HER2+/ER-	Breast Tumor	Stratagene Human Universal Reference that contained 1/10 added MCF7 and ME16C RNAs
9830-000517B	GSM52888	H1AUNC-1004-C	44	0	0		2	0	42	0	42	chemo only	Luminal B	Breast Tumor	Stratagene Human Universal Reference that contained 1/10 added MCF7 and ME16C RNAs
9830-010461B	GSM52889	H1AUNC-0938-C	59	1	1	1	2	0	32	0	32	chemo and tam	Luminal A	Breast Tumor	Stratagene Human Universal Reference that contained 1/10 added MCF7 and ME16C RNAs
9830-020025B	GSM52890	H1AUNC-1019-C	67	1	0	1	2	0	27	0	27	tam only	Luminal A	Breast Tumor	Stratagene Human Universal Reference that contained 1/10 added MCF7 and ME16C RNAs
9830-020072B	GSM52891	H1AUNC-1009-C	75	1	0	2	2	0	23	0	23	nothing	Luminal A	Breast Tumor	Stratagene Human Universal Reference that contained 1/10 added MCF7 and ME16C RNAs
9830-020185B	GSM52892	H1AUNC-1010-C	58	1	1	1	3	0	26	0	26	chemo and tam	Luminal A	Breast Tumor	Stratagene Human Universal Reference that contained 1/10 added MCF7 and ME16C RNAs
9830-020310B	GSM52893	H1AUNC-1011-C	40	1	0	2	3	0	24	0	24	chemo and tam	Luminal B	Breast Tumor	Stratagene Human Universal Reference that contained 1/10 added MCF7 and ME16C RNAs
9830-020461B	GSM52894	H1AUNC-0933-C	75	1	0	3	2	0	23	0	23	chemo and tam	Luminal A	Breast Tumor	Stratagene Human Universal Reference that contained 1/10 added MCF7 and ME16C RNAs
PB284	GSM52895	H1A9529-0043C	34	1	0	1	1	0	1	0	1	nothing	Luminal A	Breast Tumor	Stratagene Human Universal Reference that contained 1/10 added MCF7 and ME16C RNAs
PB432	GSM52896	H1A7411-0115-C	79	1	1	3	2	1	15	0	15	chemo and tam	Luminal B	Breast Tumor	Stratagene Human Universal Reference that contained 1/10 added MCF7 and ME16C RNAs
Breast-Primary-P3	GSM52928	H1A0102C											Basal-like	primary breast tumor from Weigelt et al, PNAS 100(26):15901-5 (2003), paired with Breast-M3-LN-Met	Stratagene Human Universal Reference that contained 1/10 added MCF7 and ME16C RNAs
Breast-Primary-P5	GSM52929	H1A0103C											HER2+/ER-	primary breast tumor from Weigelt et al, PNAS 100(26):15901-5 (2003), paired with Breast-M5-Lung-Met	Stratagene Human Universal Reference that contained 1/10 added MCF7 and ME16C RNAs
Breast-Primary-P6	GSM52930	H1A0104C											Basal-like	primary breast tumor from Weigelt et al, PNAS 100(26):15901-5 (2003), paired with Breast-M6-Arm-Met	Stratagene Human Universal Reference that contained 1/10 added MCF7 and ME16C RNAs
Breast-Primary-P7	GSM52931	H1A0105C											normal-like	primary breast tumor from Weigelt et al, PNAS 100(26):15901-5 (2003), paired with Breast-M7-Lung-Met	Stratagene Human Universal Reference that contained 1/10 added MCF7 and ME16C RNAs
Breast-Primary-P8	GSM52932	H1A0106C											Luminal A	primary breast tumor from Weigelt et al, PNAS 100(26):15901-5 (2003), paired with Breast-M8-Ovary-Met	Stratagene Human Universal Reference that contained 1/10 added MCF7 and ME16C RNAs
9830-010042B	GSM53474	H1AUNC-0932-C	77	0	0	3	1	0	39	0	39	nothing	normal-like	Breast Tumor	Stratagene Human Universal Reference that contained 1/10 added MCF7 and ME16C RNAs
9830-000424B	GSM53478	H1AUNC-0998-C	48	1	0	2	1	0	38	0	38	chemo and tam	Luminal A	Breast Tumor, tamoxifen-treated patient	Stratagene Human Universal Reference that contained 1/10 added MCF7 and ME16C RNAs
9830-000471B	GSM53479	H1AUNC-1000-C	81	1	0		2	1	46	0	47	tam only	Luminal A	Breast Tumor, tamoxifen-treated patient	Stratagene Human Universal Reference that contained 1/10 added MCF7 and ME16C RNAs
9830-020340B	GSM53480	H1AUNC-1014-C	76	1	1	2	3	0	23	0	23	tam only	HER2+/ER-	Breast Tumor, tamoxifen-treated patient	Stratagene Human Universal Reference that contained 1/10 added MCF7 and ME16C RNAs
9830-020416B	GSM53481	H1AUNC-1015-C	70	1	0	2	1	0	5	0	5	chemo and tam	Luminal A	Breast Tumor, tamoxifen-treated patient	Stratagene Human Universal Reference that contained 1/10 added MCF7 and ME16C RNAs
9830-030562B	GSM53482	H1AUNC-0940-C	78	1	1	2	2	0	54	0	54	tam only	Luminal A	Breast Tumor, tamoxifen-treated patient	Stratagene Human Universal Reference that contained 1/10 added MCF7 and ME16C RNAs
BC00040	GSM53483	H1AUNC-0793-C	41	1	1	3	3	1	59	1	62	chemo and tam	Luminal A	Breast Tumor, tamoxifen-treated patient	Stratagene Human Universal Reference that contained 1/10 added MCF7 and ME16C RNAs
BC00042	GSM53484	H1AUNC-0919-C	79	1	1	2	2	1	14	0	47	tam only	Luminal A	Breast Tumor, tamoxifen-treated patient	Stratagene Human Universal Reference that contained 1/10 added MCF7 and ME16C RNAs
BC00061	GSM53485	H1AUNC-0794B-C	40	1	1	2	3	0	24	0	24	chemo and tam	Luminal A	Breast Tumor, tamoxifen-treated patient	Stratagene Human Universal Reference that contained 1/10 added MCF7 and ME16C RNAs
BC00079	GSM53486	H1AUNC-0943-C	80	1	0	3	2	0	6	1	6	tam only	Luminal A	Breast Tumor, tamoxifen-treated patient	Stratagene Human Universal Reference that contained 1/10 added MCF7 and ME16C RNAs
9830-010118B	GSM80216	H1AUNC-1005-C	47	0	1	3	3	0	41	0	41	chemo only	Basal-like	Breast Tumor	Stratagene Human Universal Reference that contained 1/10 added MCF7 and ME16C RNAs
9830-010130B	GSM80217	H1AUNC-1006-C	39	0	0	3	2	0	44	0	44	chemo only	Basal-like	Breast Tumor	Stratagene Human Universal Reference that contained 1/10 added MCF7 and ME16C RNAs
9830-010214B	GSM80218	H1AUNC-1007-C	57	0	0	3	1	0	37	0	37	chemo only	Basal-like	Breast Tumor	Stratagene Human Universal Reference that contained 1/10 added MCF7 and ME16C RNAs
9830-010255B	GSM80219	H1AUNC-1016-C	49	0	0	3	2	0	35	0	35	chemo and tam	HER2+/ER-	Breast Tumor	Stratagene Human Universal Reference that contained 1/10 added MCF7 and ME16C RNAs
9830-010384B	GSM80220	H1AUNC-1017-C	34	0	1	3	2	0	32	0	32	chemo only	Basal-like	Breast Tumor	Stratagene Human Universal Reference that contained 1/10 added MCF7 and ME16C RNAs
9830-020018B	GSM80221	H1AUNC-1018-C	55	0	0	3	2	0	31	0	31	chemo only	Basal-like	Breast Tumor	Stratagene Human Universal Reference that contained 1/10 added MCF7 and ME16C RNAs
9830-020039B	GSM80222	H1AUNC-1008-C	37	1	0	3	2	0	32	0	32	chemo and tam	Basal-like	Breast Tumor	Stratagene Human Universal Reference that contained 1/10 added MCF7 and ME16C RNAs
BC00037	GSM80226	H1A9529-030C	53	0	1	3							normal-like	Breast Tumor	Stratagene Human Universal Reference that contained 1/10 added MCF7 and ME16C RNAs
BC00043	GSM80227	H1A0120Na_C										chemo only	Basal-like	Breast Tumor	Stratagene Human Universal Reference that contained 1/10 added MCF7 and ME16C RNAs
BC00055	GSM80229	H1A9529-0088C	56	0	1	2		1	12	1	31		HER2+/ER-	Breast Tumor	Stratagene Human Universal Reference that contained 1/10 added MCF7 and ME16C RNAs
BC00063	GSM80230	H1A9529-041C	36	0	1	3	4						HER2+/ER-	Breast Tumor	Stratagene Human Universal Reference that contained 1/10 added MCF7 and ME16C RNAs
BC00074	GSM80232	H1A9529-0090C	78	0	1	2	2						Basal-like	Breast Tumor	Stratagene Human Universal Reference that contained 1/10 added MCF7 and ME16C RNAs
BC00097	GSM80237	H1A9529-0091C	40	0	1	3	2						HER2+/ER-	Breast Tumor	Stratagene Human Universal Reference that contained 1/10 added MCF7 and ME16C RNAs
Normal-Breast-10	GSM80240	H1A9529-0048Na_C											normal-like	Normal Breast	Stratagene Human Universal Reference that contained 1/10 added MCF7 and ME16C RNAs
PB155-LN-Met	GSM80241	H1A9529-0001Na_C	36	0	1	3	2	0	5	0	5		Basal-like	Breast Tumor lymph node metastasis	Stratagene Human Universal Reference that contained 1/10 added MCF7 and ME16C RNAs
PB196-C	GSM80243	H1A9529-0089Na_C										chemo only	Basal-like	Breast Tumor, with paired metastasis sample	Stratagene Human Universal Reference that contained 1/10 added MCF7 and ME16C RNAs
BC00016-T	GSM81166	H1AUNC-0788-C	64	1	1		2	1	17	1	56	chemo and tam	Luminal A	Breast Tumor	Stratagene Human Universal Reference that contained 1/10 added MCF7 and ME16C RNAs
BC00017-T	GSM81167	H1AUNC-0789-C	41	1	1		3	1	2	1	8	chemo and tam	Luminal A	Breast Tumor	Stratagene Human Universal Reference that contained 1/10 added MCF7 and ME16C RNAs
BC00011	GSM81168	H1AUNC-0792-C	71	1	1		2	0	105	0	105	chemo and tam	Luminal A	Breast Tumor	Stratagene Human Universal Reference that contained 1/10 added MCF7 and ME16C RNAs
BC00067	GSM81169	H1AUNC-0796-C	72	1	1	2	2	0	28	0	28	chemo and tam	normal-like	Breast Tumor	Stratagene Human Universal Reference that contained 1/10 added MCF7 and ME16C RNAs
BC00035	GSM81170	H1AUNC-0915-C											Luminal A	Breast Tumor	Stratagene Human Universal Reference that contained 1/10 added MCF7 and ME16C RNAs
BC00033-T	GSM81171	H1AUNC-0918-C	67	1	1	3	2	1	21	1	46	chemo and tam	Basal-like	Breast Tumor	Stratagene Human Universal Reference that contained 1/10 added MCF7 and ME16C RNAs
BC00072	GSM81172	H1AUNC-0920-C	48	1	1	2	2	1	46	0	70	chemo and tam	Luminal A	Breast Tumor	Stratagene Human Universal Reference that contained 1/10 added MCF7 and ME16C RNAs
BC00087-T	GSM81173	H1AUNC-0921-C	58	1	0	2	2					tam only	Luminal A	Breast Tumor	Stratagene Human Universal Reference that contained 1/10 added MCF7 and ME16C RNAs
BC00093-T	GSM81174	H1AUNC-0922-C	24	1	1	3	2	1	8			chemo and tam	HER2+/ER-	Breast Tumor	Stratagene Human Universal Reference that contained 1/10 added MCF7 and ME16C RNAs
9830-030597B	GSM81176	H1AUNC-0936-C	56	0	0	3	2	0	9	0	9	chemo only	normal-like	Breast Tumor	Stratagene Human Universal Reference that contained 1/10 added MCF7 and ME16C RNAs
BC00054	GSM81177	H1AUNC-0942-C	70	0	0	2	1.5		83	1	83		normal-like	Breast Tumor	Stratagene Human Universal Reference that contained 1/10 added MCF7 and ME16C RNAs
9830-000030B	GSM81178	H1AUNC-1020-C	64	1	1	1	3	0	56	0	56	chemo and tam	normal-like	Breast Tumor	Stratagene Human Universal Reference that contained 1/10 added MCF7 and ME16C RNAs
010235B-Genomic-Core	GSM140999	H1AUNC-1122C	36	0	0	3	1	0	49	0	49	chemo only	Basal-like	Breast Tumor	Stratagene Human Universal Reference that contained 1/10 added MCF7 and ME16C RNAs
010348B-Genomic-Core	GSM141000	H1AUNC-1123C	37	1	1	3	3	1	4	1	25	chemo only	Luminal B	Breast Tumor	Stratagene Human Universal Reference that contained 1/10 added MCF7 and ME16C RNAs
010353B-Genomic-Core	GSM141001	H1AUNC-1124C	60	0	0	3	2	0	12	0	12	chemo only	Luminal A	Breast Tumor	Stratagene Human Universal Reference that contained 1/10 added MCF7 and ME16C RNAs
010456B-Genomic-Core	GSM141002	H1AUNC-1125C	60	1	0	3	2	1	38	0	48	chemo and tam	Luminal A	Breast Tumor	Stratagene Human Universal Reference that contained 1/10 added MCF7 and ME16C RNAs
040490-BC-Brain-Met	GSM141003	H1AUNC0766-C											Basal-like	Breast tumor metastasis to brain	Stratagene Human Universal Reference that contained 1/10 added MCF7 and ME16C RNAs
040554-BC-Brain-Met	GSM141004	H1AUNC0767-C											Luminal A	Breast tumor metastasis to brain	Stratagene Human Universal Reference that contained 1/10 added MCF7 and ME16C RNAs
042105 Primary-Custom	GSM141005	H1AUNC-113Na-C											Basal-like	Breast Tumor	Stratagene Human Universal Reference that contained 1/10 added MCF7 and ME16C RNAs
050046-BC-Brain-Met	GSM141006	H1AUNC1035C											Basal-like	Breast Tumor	Stratagene Human Universal Reference that contained 1/10 added MCF7 and ME16C RNAs
061705-Primary	GSM141007	H1AUNC1048-C											Basal-like	Breast Tumor	Stratagene Human Universal Reference that contained 1/10 added MCF7 and ME16C RNAs
9819-000129B	GSM141008	H1AUNC-0898B-C	58	1	0	2	2	0	65	0	65	chemo and tam	Luminal A	Breast Tumor	Stratagene Human Universal Reference that contained 1/10 added MCF7 and ME16C RNAs
9819-000315B	GSM141010	H1AUNC-0908-C	30	0	2	3	3	0	56	0	56	chemo only	HER2+/ER-	Breast Tumor	Stratagene Human Universal Reference that contained 1/10 added MCF7 and ME16C RNAs
9819-000392B	GSM141011	H1AUNC-0909-C	79	0	2	2	3	0	54	0	54	chemo only	Basal-like	Breast Tumor	Stratagene Human Universal Reference that contained 1/10 added MCF7 and ME16C RNAs
9819-000406B	GSM141012	H1AUNC-0899B-C	41	1	1	1	3	1	22	0	22	chemo and tam	Luminal B	Breast Tumor	Stratagene Human Universal Reference that contained 1/10 added MCF7 and ME16C RNAs
9819-000426B	GSM141013	H1AUNC-0900-C	52	0	1	2	4	1	21	0	54	chemo and tam	Basal-like	Breast Tumor	Stratagene Human Universal Reference that contained 1/10 added MCF7 and ME16C RNAs
9819-010043B	GSM141014	H1AUNC-1040-C010043	45	1	1	3	2	0	52	0	52	chemo and tam	Basal-like	Breast Tumor	Stratagene Human Universal Reference that contained 1/10 added MCF7 and ME16C RNAs
9819-010080B	GSM141015	H1AUNC-0901-C	41	0	1	2	3	0	50	0	50	chemo only	HER2+/ER-	Breast Tumor	Stratagene Human Universal Reference that contained 1/10 added MCF7 and ME16C RNAs
9819-010134B	GSM141016	H1AUNC-0907-C	57	0	0	3	2	0	53	0	53	chemo only	Basal-like	Breast Tumor	Stratagene Human Universal Reference that contained 1/10 added MCF7 and ME16C RNAs
9819-010142B	GSM141017	H1AUNC-1041-C010142	34	1	0	3	3	0	49	0	49	chemo and tam	Luminal A	Breast Tumor	Stratagene Human Universal Reference that contained 1/10 added MCF7 and ME16C RNAs
9819-010249B	GSM141018	H1AUNC-0902-C	49	0	1	3	3	1	6	1	13	chemo only	normal-like	Breast Tumor	Stratagene Human Universal Reference that contained 1/10 added MCF7 and ME16C RNAs
9819-010262B	GSM141019	H1AUNC-0903B-C	44	0	1	3	3	0	46	0	46	chemo only	Basal-like	Breast Tumor	Stratagene Human Universal Reference that contained 1/10 added MCF7 and ME16C RNAs
9819-010319B	GSM141020	H1AUNC-0911-C	64	1	2	3	3	0	46	0	46	chemo and tam	Luminal B	Breast Tumor	Stratagene Human Universal Reference that contained 1/10 added MCF7 and ME16C RNAs
9819-010358B	GSM141021	H1AUNC-0904-C	48	0	1	1	3	0	43	0	43	chemo only	Luminal B	Breast Tumor	Stratagene Human Universal Reference that contained 1/10 added MCF7 and ME16C RNAs
9819-010372B	GSM141022	H1AUNC-0912-C	43	1	1	3	4	0	41	0	41	chemo and tam	Luminal A	Breast Tumor	Stratagene Human Universal Reference that contained 1/10 added MCF7 and ME16C RNAs
9819-010432B(1)	GSM141023	H1AUNC-0910-C	65	0	1	3	4	0	48	0	48	chemo only	Basal-like	Breast Tumor	Stratagene Human Universal Reference that contained 1/10 added MCF7 and ME16C RNAs
9819-010481B	GSM141024	H1AUNC-1042-C010481	34	0	2	3	3	1	21	1	27	chemo only	Basal-like	Breast Tumor	Stratagene Human Universal Reference that contained 1/10 added MCF7 and ME16C RNAs
9819-010514B	GSM141025	H1AUNC-0913B-C	32	0	2	3	3	1	7	1	11	chemo only	Basal-like	Breast Tumor	Stratagene Human Universal Reference that contained 1/10 added MCF7 and ME16C RNAs
9819-020053B3	GSM141026	H1AUNC-0905-C	48	1	0	2	2	0	38	0	38	chemo and tam	normal-like	Breast Tumor	Stratagene Human Universal Reference that contained 1/10 added MCF7 and ME16C RNAs
9819-020115B2	GSM141027	H1AUNC-0906-C	41	1	2	3	3	1	10	1	23	chemo and tam	Basal-like	Breast Tumor	Stratagene Human Universal Reference that contained 1/10 added MCF7 and ME16C RNAs
9819-020135B	GSM141028	H1AUNC-0806-C020135	35	1	1		2	0	35	0	35	chemo and tam	Luminal B	Breast Tumor	Stratagene Human Universal Reference that contained 1/10 added MCF7 and ME16C RNAs
9819-020145B	GSM141029	H1AUNC-0807-C020145	46	0	0	3	2	0	24	0	24	chemo only	Basal-like	Breast Tumor	Stratagene Human Universal Reference that contained 1/10 added MCF7 and ME16C RNAs
9819-020149B	GSM141030	H1AUNC-0808-C020149	55	1	0	2	4	1	25	0	26	chemo and tam	Luminal B	Breast Tumor	Stratagene Human Universal Reference that contained 1/10 added MCF7 and ME16C RNAs
9819-020172B	GSM141031	H1AUNC-0809-C020172	54	0	2		4	0	36	0	36	chemo only	Basal-like	Breast Tumor	Stratagene Human Universal Reference that contained 1/10 added MCF7 and ME16C RNAs
9819-020181B	GSM141032	H1AUNC-0810-C020181	42	1	2	1	2	0	33	0	33	chemo and tam	Luminal A	Breast Tumor	Stratagene Human Universal Reference that contained 1/10 added MCF7 and ME16C RNAs
9819-020204B	GSM141033	H1AUNC-0811-C020204B	58	0	1		3	1	17	1	25	chemo only	Basal-like	Breast Tumor	Stratagene Human Universal Reference that contained 1/10 added MCF7 and ME16C RNAs
9819-020342B	GSM141034	H1AUNC-0812-C020342	42	1	1	2	2	1	15	1	18	chemo and tam	Luminal B	Breast Tumor	Stratagene Human Universal Reference that contained 1/10 added MCF7 and ME16C RNAs
9819-020349B	GSM141035	H1AUNC-0812-C020349	57	0	0	2	4	0	32	0	32	chemo only	Luminal B	Breast Tumor	Stratagene Human Universal Reference that contained 1/10 added MCF7 and ME16C RNAs
9819-020472B	GSM141036	H1AUNC-0815-C020472B	41	0	1	3	2	0	30	0	30	chemo only	Basal-like	Breast Tumor	Stratagene Human Universal Reference that contained 1/10 added MCF7 and ME16C RNAs
9819-020475	GSM141037	H1AUNC-0816-C020475	77	1	0	3	2	0	12	0	12	chemo and tam	Luminal B	Breast Tumor	Stratagene Human Universal Reference that contained 1/10 added MCF7 and ME16C RNAs
9819-020484	GSM141038	H1AUNC-0817-C020484	60	1	1	2	3	0	29	0	29	chemo and tam	Luminal A	Breast Tumor	Stratagene Human Universal Reference that contained 1/10 added MCF7 and ME16C RNAs
9819-020542	GSM141039	H1AUNC-0818-C020542	42	0	1	3	2	1	16	1	28	chemo only	Basal-like	Breast Tumor	Stratagene Human Universal Reference that contained 1/10 added MCF7 and ME16C RNAs
9819-030054	GSM141040	H1AUNC-0819-C030054	58	0	2	3	4	0	24	0	24	chemo only	Basal-like	Breast Tumor	Stratagene Human Universal Reference that contained 1/10 added MCF7 and ME16C RNAs
9819-030220-1	GSM141041	H1AUNC-1053-C										chemo only	HER2+/ER-	Breast Tumor	Stratagene Human Universal Reference that contained 1/10 added MCF7 and ME16C RNAs
9819-030301B	GSM141042	H1AUNC-0820-C030301B	69	0	0	3	2	0	12	0	12	chemo only	Basal-like	Breast Tumor	Stratagene Human Universal Reference that contained 1/10 added MCF7 and ME16C RNAs
9819-030307	GSM141043	H1AUNC-1054-C	42	0	0	3	2	0	10	0	10	chemo only	Basal-like	Breast Tumor	Stratagene Human Universal Reference that contained 1/10 added MCF7 and ME16C RNAs
9819-030341	GSM141044	H1AUNC-1055-C	55	1	0	1	4	0	16	0	16	chemo and tam	Luminal A	Breast Tumor	Stratagene Human Universal Reference that contained 1/10 added MCF7 and ME16C RNAs
9819-030522	GSM141045	H1AUNC-1056-C	40	1	0	1	2	0	22	0	22	chemo and tam	normal-like	Breast Tumor	Stratagene Human Universal Reference that contained 1/10 added MCF7 and ME16C RNAs
9819-040050	GSM141046	H1AUNC-1023-C040050	35	0	2	3	2	0	18	0	18	chemo only	Basal-like	Breast Tumor	Stratagene Human Universal Reference that contained 1/10 added MCF7 and ME16C RNAs
9819-040079	GSM141047	H1AUNC-1024-C040079											Luminal A	Breast Tumor	Stratagene Human Universal Reference that contained 1/10 added MCF7 and ME16C RNAs
9819-040238	GSM141048	H1AUNC-1025-C040238	40	1	2		4	1	15	0	19	chemo and tam	Luminal B	Breast Tumor	Stratagene Human Universal Reference that contained 1/10 added MCF7 and ME16C RNAs
9819-040334	GSM141049	H1AUNC-1026-C040334	48	1	2	3	3	0	11	0	11	chemo and tam	normal-like	Breast Tumor	Stratagene Human Universal Reference that contained 1/10 added MCF7 and ME16C RNAs
9819-040599	GSM141050	H1AUNC-1028-C040599											normal-like	Breast Tumor	Stratagene Human Universal Reference that contained 1/10 added MCF7 and ME16C RNAs
9819-040617	GSM141051	H1AUNC-1029-C040617	52	1	1	3	2	0	13	0	13	chemo and tam	HER2+/ER-	Breast Tumor	Stratagene Human Universal Reference that contained 1/10 added MCF7 and ME16C RNAs
9819-050111B	GSM141052	H1AUNC1043-C											Basal-like	Breast Tumor	Stratagene Human Universal Reference that contained 1/10 added MCF7 and ME16C RNAs
9819-050225-SF1	GSM141053	H1AUNC1044-C											Luminal B	Breast Tumor	Stratagene Human Universal Reference that contained 1/10 added MCF7 and ME16C RNAs
9819-990067	GSM141054	H1AUNC-1049-C	31	1	2	3	4	1	31	0	77	chemo and tam	Luminal B	Breast Tumor	Stratagene Human Universal Reference that contained 1/10 added MCF7 and ME16C RNAs
9819-990126B	GSM141055	H1AUNC-1050-C	39	0	2	3	3	0	6	0	6	chemo only	Basal-like	Breast Tumor	Stratagene Human Universal Reference that contained 1/10 added MCF7 and ME16C RNAs
9819-990178B	GSM141056	H1AUNC-1051-C	58	1	0	1	2	0	68	0	68	chemo and tam	normal-like	Breast Tumor	Stratagene Human Universal Reference that contained 1/10 added MCF7 and ME16C RNAs
9819-990631B	GSM141057	H1AUNC-1052-C	51	0	1	3	3	1	19	1	29	chemo only	HER2+/ER-	Breast Tumor	Stratagene Human Universal Reference that contained 1/10 added MCF7 and ME16C RNAs
9830-010038B	GSM141058	H1AUNC-1021-C	48	0	0	3	2	0	58	0	58	chemo only	normal-like	Breast Tumor	Stratagene Human Universal Reference that contained 1/10 added MCF7 and ME16C RNAs
9830-020027B	GSM141059	H1AUNC-0939-C	64	1	0	3	1	0	48	0	48	tam only	normal-like	Breast Tumor	Stratagene Human Universal Reference that contained 1/10 added MCF7 and ME16C RNAs
A4-LLL-Lung-Met-Custom	GSM140974	H1AUNC1087C											HER2+/ER-	Autopsy patient #4 lung metastasis from breast foci A repeated on a custom designed microarray	Stratagene Human Universal Reference that contained 1/10 added MCF7 and ME16C RNAs
A5-Skin-Lt-Met-Custom	GSM140982	H1AUNC1090C											Basal-like	Autopsy patient #5 skin metastasis from breast foci B repeated on a custom designed microarray	Stratagene Human Universal Reference that contained 1/10 added MCF7 and ME16C RNAs
A6-Liver-Met-LumB	GSM140983	H1A-UNC-1157C											Luminal B	Autopsy patient #6 metastasis from breast to Lung	Stratagene Human Universal Reference that contained 1/10 added MCF7 and ME16C RNAs
A9-1 Liver Tumor	GSM141060	H1AUNC-0814-C-A9-1											Luminal A	Autopsy patient #9 Liver metastasis from breast	Stratagene Human Universal Reference that contained 1/10 added MCF7 and ME16C RNAs
BC00019	GSM141062	H1AUNC-0914-C	50					1	96	0	100		normal-like	Breast Tumor	Stratagene Human Universal Reference that contained 1/10 added MCF7 and ME16C RNAs
BR00-0284-Custom	GSM140984	H1AUNC100C										chemo only	HER2+/ER-	Breast Tumor	Stratagene Human Universal Reference that contained 1/10 added MCF7 and ME16C RNAs
BR00-0572-Custom	GSM140985	H1AUNC1165C										chemo only	Basal-like	Breast Tumor	Stratagene Human Universal Reference that contained 1/10 added MCF7 and ME16C RNAs
BR01-0125-LumB	GSM140986	H1A-UNC-1156C										chemo and tam	Luminal B	Breast Tumor	Stratagene Human Universal Reference that contained 1/10 added MCF7 and ME16C RNAs
BR95-0002B	GSM141063	H1AUNC-0821-C950002B						1	20	1	30		Luminal B	Breast Tumor	Stratagene Human Universal Reference that contained 1/10 added MCF7 and ME16C RNAs
BR95-0017-LumB	GSM140987	H1A-UNC-0763C										chemo and tam	Luminal B	Breast Tumor	Stratagene Human Universal Reference that contained 1/10 added MCF7 and ME16C RNAs
MB77	GSM141245	H1A9529-0108Na_C											Luminal A	Breast Tumor	Stratagene Human Universal Reference that contained 1/10 added MCF7 and ME16C RNAs
MB80-LumB	GSM140988	H1A-UNC-0761C											Luminal B	Breast Tumor	Stratagene Human Universal Reference that contained 1/10 added MCF7 and ME16C RNAs
MB82	GSM141064	H1A9529-0059Na_C	67	1	1	2	1						Luminal A	Breast Tumor	Stratagene Human Universal Reference that contained 1/10 added MCF7 and ME16C RNAs
MB84	GSM141065	H1A9529-0061Na_C	55		0	2	2						Luminal A	Breast Tumor	Stratagene Human Universal Reference that contained 1/10 added MCF7 and ME16C RNAs
MB85-LumB	GSM140989	H1A-UNC-0762C											Luminal B	Breast Tumor	Stratagene Human Universal Reference that contained 1/10 added MCF7 and ME16C RNAs
MB86	GSM141066	H1A9529-0111Na_C	72	0	2	3		1	15	0	41		Basal-like	Breast Tumor	Stratagene Human Universal Reference that contained 1/10 added MCF7 and ME16C RNAs
Normal-Breast-4-Custom	GSM140990	H1AUNC1093C											normal-like	Normal Breast	Stratagene Human Universal Reference that contained 1/10 added MCF7 and ME16C RNAs
Normal-Breast-9-Custom	GSM140991	H1AUNC1094C											normal-like	Normal Breast	Stratagene Human Universal Reference that contained 1/10 added MCF7 and ME16C RNAs
Normal-Str574-100%	GSM141067	H1A0121Na_C											normal-like	Normal Breast	Stratagene Human Universal Reference that contained 1/10 added MCF7 and ME16C RNAs
PB126-Custom	GSM140992	H1AUNC1095C											Basal-like	Breast Tumor	Stratagene Human Universal Reference that contained 1/10 added MCF7 and ME16C RNAs
PB138-Custom	GSM140993	H1AUNC1164C											Basal-like	Breast Tumor	Stratagene Human Universal Reference that contained 1/10 added MCF7 and ME16C RNAs
PB278	GSM141068	H1A9529-0004C											Luminal A	Breast Tumor	Stratagene Human Universal Reference that contained 1/10 added MCF7 and ME16C RNAs
PB407-LumB	GSM140994	H1A-UNC-1177C											Luminal B	Breast Tumor that has been replicated on a custom designed microarray	Stratagene Human Universal Reference that contained 1/10 added MCF7 and ME16C RNAs
PB412-Int-Custom	GSM140995	H1AUNC1160C										chemo only	Basal-like	Breast Tumor that has been replicated on a custom designed microarray	Stratagene Human Universal Reference that contained 1/10 added MCF7 and ME16C RNAs
PB419-Custom	GSM140996	H1AUNC1161C											Basal-like	Breast Tumor that has been replicated on a custom designed microarray	Stratagene Human Universal Reference that contained 1/10 added MCF7 and ME16C RNAs
UB-100	GSM141070	H1AUNC-1069-C	50	0	0	3	1	0	13	0	13		Basal-like	Breast Tumor	Stratagene Human Universal Reference that contained 1/10 added MCF7 and ME16C RNAs
UB-110	GSM141071	H1AUNC-1070-C	77	0	0	3	2	1	16	0	16		Basal-like	Breast Tumor	Stratagene Human Universal Reference that contained 1/10 added MCF7 and ME16C RNAs
UB-116	GSM141072	H1AUNC-1071-C	67	0	0	3	3	0	8	0	8		Basal-like	Breast Tumor	Stratagene Human Universal Reference that contained 1/10 added MCF7 and ME16C RNAs
UB-117	GSM141073	H1AUNC-1072-C	73	0	0	3	3	0	6	0	6		HER2+/ER-	Breast Tumor	Stratagene Human Universal Reference that contained 1/10 added MCF7 and ME16C RNAs
UB-118	GSM141074	H1AUNC-1022-C	64	1	1	3	2	0	2	0	2		normal-like	Breast Tumor	Stratagene Human Universal Reference that contained 1/10 added MCF7 and ME16C RNAs
UB-120	GSM141075	H1AUNC-1039-C	72	1	1	3	2	0	4	0	4		Luminal B	Breast Tumor	Stratagene Human Universal Reference that contained 1/10 added MCF7 and ME16C RNAs
UB131	GSM141076	H1AUNC1128-C	50			3	1						Basal-like	Breast Tumor	Stratagene Human Universal Reference that contained 1/10 added MCF7 and ME16C RNAs
UB23_C	GSM141077	H1A9529-0042Na_C	45	0	1	2	1	1	25	0	25		normal-like	Breast Tumor	Stratagene Human Universal Reference that contained 1/10 added MCF7 and ME16C RNAs
UB49	GSM141078	H1A7411-0119-C											HER2+/ER-	Breast Tumor	Stratagene Human Universal Reference that contained 1/10 added MCF7 and ME16C RNAs
UB78-LumB	GSM140997	H1A-UNC-0764C											Luminal B	Breast Tumor that has been replicated on a custom designed microarray	Stratagene Human Universal Reference that contained 1/10 added MCF7 and ME16C RNAs
UB79-LumB	GSM140998	H1A-UNC-0768C											Luminal B	Breast Tumor	Stratagene Human Universal Reference that contained 1/10 added MCF7 and ME16C RNAs
UB-81L	GSM141079	H1AUNC1166C	65	1	1	2	3	1	22	0	22		Luminal A	Breast Tumor from a patient with 2 primaries	Stratagene Human Universal Reference that contained 1/10 added MCF7 and ME16C RNAs
UB-82	GSM141081	H1AUNC1168C	42	1	1	3	1	0	21	0	21		Luminal A	Breast Tumor	Stratagene Human Universal Reference that contained 1/10 added MCF7 and ME16C RNAs
UB-85	GSM141082	H1AUNC1169C	71	1	0	2	1	0	26	0	26		normal-like	Breast Tumor	Stratagene Human Universal Reference that contained 1/10 added MCF7 and ME16C RNAs
UB-87	GSM141083	H1AUNC1170C	50	1	0	2	1	0	14	0	14		Luminal A	Breast Tumor	Stratagene Human Universal Reference that contained 1/10 added MCF7 and ME16C RNAs
UB-88	GSM141084	H1AUNC1171C	69	1	2	2	3	0	19	0	19		Luminal A	Breast Tumor	Stratagene Human Universal Reference that contained 1/10 added MCF7 and ME16C RNAs
UB-91	GSM141085	H1AUNC1173C	77	1	0	1	1	0	13	0	13		Luminal A	Breast Tumor	Stratagene Human Universal Reference that contained 1/10 added MCF7 and ME16C RNAs
UB-94	GSM141086	H1AUNC1174C	67		0	2	1	0	22	0	22		normal-like	Breast Tumor	Stratagene Human Universal Reference that contained 1/10 added MCF7 and ME16C RNAs
UB-99	GSM141088	H1AUNC1176C	50	1	2	2	4	0	17	0	17		Luminal A	Breast Tumor, with paired metastasis sample	Stratagene Human Universal Reference that contained 1/10 added MCF7 and ME16C RNAs
UNC-000279B	GSM141090	H1AUNC-1156-C-Na	51	0	0	3	1	0	41	0	41	chemo only	normal-like	Breast Tumor	Stratagene Human Universal Reference that contained 1/10 added MCF7 and ME16C RNAs
UNC-010208B	GSM141091	H1AUNC-0761-C-Na	50	0	0	3	2	0	51	0	51	chemo only	Basal-like	Breast Tumor	Stratagene Human Universal Reference that contained 1/10 added MCF7 and ME16C RNAs
UNC-010224B	GSM141092	H1AUNC-0762-C-Na	70	1	0	2	3	0	50	0	50	chemo and tam	Luminal A	Breast Tumor	Stratagene Human Universal Reference that contained 1/10 added MCF7 and ME16C RNAs
UNC-010318B	GSM141093	H1AUNC-0763-C-Na	69	1	0	2	1	0	42	0	42	nothing	Luminal B	Breast Tumor	Stratagene Human Universal Reference that contained 1/10 added MCF7 and ME16C RNAs
UNC-010355B	GSM141094	H1AUNC-0764-C-Na	60	0	0	1	1	0	12	0	12	chemo only	Luminal A	Breast Tumor	Stratagene Human Universal Reference that contained 1/10 added MCF7 and ME16C RNAs
UNC-010509B	GSM141095	H1AUNC-0765-C-Na	84	1	0	2	2	0	46	0	46	nothing	normal-like	Breast Tumor	Stratagene Human Universal Reference that contained 1/10 added MCF7 and ME16C RNAs
UNC-020155B	GSM141096	H1AUNC-1316-C	38	0	1	3	3	1	31	0	42	chemo only	HER2+/ER-	Breast Tumor	Stratagene Human Universal Reference that contained 1/10 added MCF7 and ME16C RNAs
UNC-020242B	GSM141097	H1AUNC-1317-C	49	0	0	3	1	0	31	0	31	nothing	Basal-like	Breast Tumor	Stratagene Human Universal Reference that contained 1/10 added MCF7 and ME16C RNAs
UNC-020297B	GSM141098	H1AUNC-1177-C-Na	83	0	1	3	3	0	26	0	26	nothing	HER2+/ER-	Breast Tumor	Stratagene Human Universal Reference that contained 1/10 added MCF7 and ME16C RNAs
UNC-020306B	GSM141099	H1AUNC-1318-C	42	1	2	3	4	1	22	1	22	chemo and tam	Basal-like	Breast Tumor	Stratagene Human Universal Reference that contained 1/10 added MCF7 and ME16C RNAs
UNC-020320B	GSM141100	H1AUNC-1236-C	82	1	0	2	3	0	41	0	41	tam only	Luminal A	Breast Tumor	Stratagene Human Universal Reference that contained 1/10 added MCF7 and ME16C RNAs
UNC-020428B	GSM141101	H1AUNC-1237-C	79	1	1	1	2	0	22	0	22	tam only	Luminal B	Breast Tumor	Stratagene Human Universal Reference that contained 1/10 added MCF7 and ME16C RNAs
UNC-020439B	GSM141102	H1AUNC-1319-C	53	1	1	3	4	1	16	1	16	chemo and tam	Luminal B	Breast Tumor	Stratagene Human Universal Reference that contained 1/10 added MCF7 and ME16C RNAs
UNC-020510B..	GSM141103	H1AUNC-1322-C	61	0	0	3	2	0	34	0	34	chemo only	Basal-like	Breast Tumor	Stratagene Human Universal Reference that contained 1/10 added MCF7 and ME16C RNAs
UNC-020568B	GSM141104	H1AUNC-1238-C	57	1	1	3	2	1	2	0	12	chemo and tam	Basal-like	Breast Tumor	Stratagene Human Universal Reference that contained 1/10 added MCF7 and ME16C RNAs
UNC-020578B	GSM141105	H1AUNC-1321-C	76	0	0	3	4	1	3	1	5		Basal-like	Breast Tumor	Stratagene Human Universal Reference that contained 1/10 added MCF7 and ME16C RNAs
UNC-030065B	GSM141106	H1AUNC-1239-C	66	0	0	3	4	1	25	1	28	chemo only	normal-like	Breast Tumor	Stratagene Human Universal Reference that contained 1/10 added MCF7 and ME16C RNAs
UNC-030183B	GSM141107	H1AUNC-1240-C	54	1	1	3	2	1	74	1	88	chemo and tam	normal-like	Breast Tumor	Stratagene Human Universal Reference that contained 1/10 added MCF7 and ME16C RNAs
UNC-030408B-core	GSM141108	H1AUNC-1090-C-Na	37	0	0	3	2	1	10	0	25	nothing	Basal-like	Breast Tumor	Stratagene Human Universal Reference that contained 1/10 added MCF7 and ME16C RNAs
UNC-030429B-core	GSM141109	H1AUNC-1089-C-Na	32	1	1	3	4	1	36	0	173	chemo and tam	Luminal B	Breast Tumor	Stratagene Human Universal Reference that contained 1/10 added MCF7 and ME16C RNAs
UNC-030459B	GSM141110	H1AUNC-1242-C	30	0	0	3	3	1	28	0	37	chemo only	Basal-like	Breast Tumor	Stratagene Human Universal Reference that contained 1/10 added MCF7 and ME16C RNAs
UNC-030528B	GSM141111	H1AUNC-1232-C	65	0	0	3		0	67	0	67	nothing	normal-like	Breast Tumor	Stratagene Human Universal Reference that contained 1/10 added MCF7 and ME16C RNAs
UNC-030628B	GSM141112	H1AUNC-1233-C	66	1	0	2	2	0	26	0	26	chemo and tam	normal-like	Breast Tumor	Stratagene Human Universal Reference that contained 1/10 added MCF7 and ME16C RNAs
UNC-040011B	GSM141113	H1AUNC-1234-C	77	1	0	3	2	1	19	1	19		normal-like	Breast Tumor	Stratagene Human Universal Reference that contained 1/10 added MCF7 and ME16C RNAs
UNC-040114B-core	GSM141114	H1AUNC-1088-C-Na	56	1	0	2	2	0	16	0	16	chemo and tam	Luminal B	Breast Tumor	Stratagene Human Universal Reference that contained 1/10 added MCF7 and ME16C RNAs
UNC-040134B	GSM141115	H1AUNC-1235-C	65	1	0	2	2	0	20	0	20	chemo and tam	Luminal A	Breast Tumor	Stratagene Human Universal Reference that contained 1/10 added MCF7 and ME16C RNAs
UNC-040161B	GSM141116	H1AUNC-1244-C	35	0	1	3	2	1	7	1	13	chemo only	normal-like	Breast Tumor	Stratagene Human Universal Reference that contained 1/10 added MCF7 and ME16C RNAs
UNC-040182B	GSM141117	H1AUNC-1323-C	88	1	1	3	2	0	16	0	16	tam only	Luminal B	Breast Tumor	Stratagene Human Universal Reference that contained 1/10 added MCF7 and ME16C RNAs
UNC-040191B-core	GSM141118	H1AUNC-1087-C-Na	86	0	0	3	2	1	15	1	15	nothing	Basal-like	Breast Tumor	Stratagene Human Universal Reference that contained 1/10 added MCF7 and ME16C RNAs
UNC-040211B	GSM141119	H1AUNC-1245-C	44	1	0	1	2	0	18	0	18	chemo and tam	Luminal B	Breast Tumor	Stratagene Human Universal Reference that contained 1/10 added MCF7 and ME16C RNAs
UNC-040227B-core	GSM141120	H1AUNC-1086-C-Na	61	1	0	3	2	0	18	0	18	tam only	Luminal A	Breast Tumor	Stratagene Human Universal Reference that contained 1/10 added MCF7 and ME16C RNAs
UNC-040269B	GSM141121	H1AUNC-1324-C	46	0	0	3	2	0	17	0	17	chemo only	HER2+/ER-	Breast Tumor	Stratagene Human Universal Reference that contained 1/10 added MCF7 and ME16C RNAs
